# Supplementary material for: Increased Temperatures Promote Fruit Enlargement Through Cellular and Transcriptomic Changes in Raspberries (Rubus idaeus L.) cv. Heritage
Source: Plants (Basel). 2026 Jul 2;15(13):2055. doi: 10.3390/plants15132055 (PMC13364327; doi:10.3390/plants15132055)
Supplement: Supplementary file 1 [file plants-15-02055-s001.zip]

Archive with 1 entries (1 files):
- plants-4379487-supplementary.pdf
